# Supplementary material for: ERG-deficient endothelium identifies IL-8/CXCR2 axis as a therapeutic target for resolving neutrophilic lung vascular injury
Source: JCI Insight. 2026 Mar 5;11(7):e195989. doi: 10.1172/jci.insight.195989 (PMC13134714; doi:10.1172/jci.insight.195989)
Supplement: Supporting data values [file jciinsight-11-195989-s281.xlsx]

## Sheet: Fig 1B
Figure 1B
Erg mRNA, fold	Ergfl/fl	iEC-Erg-/-
	1.1	0.3
	1	0.2
	1.7	0.2
	1.1	0.1
Fli mRNA, fold	Ergfl/fl	iEC-Erg-/-
	1	0.9
	0.7	1.1
	1.3	1.5
	1.2	2.1

## Sheet: Fig 1D
Figure 1D	Ergfl/fl	iEC-Erg-/-
	0	4
	0	3
	0	3
	0	2
	0	2
	0	1

## Sheet: Fig 1F
Figure 1F	Ergfl/fl	iEC-Erg-/-					Figure 1F	Sample:	Neutrophil/Live (%)
PMN (%)	12.3	45.2					PMN/ Lungs x 105	Ergfl/fl	14.1
	6.4	28.5						Ergfl/fl	20
	5.6	16.3						Ergfl/fl	15.5
	7.7	33						iEC-Erg-/-	25
	7.8	26.2						iEC-Erg-/-	35
	10.3	19.7						iEC-Erg-/-	33

## Sheet: Fig 1H
Figure 1H	Ergfl/fl	iEC-Erg-/-
BAL PMN	0	3
	0	1
	0	2
	0	4
	0	2
	0	1

## Sheet: Fig 1K
Figure 1K	Ergfl/fl	iEC-Erg-/-					Figure 1K	Ergfl/fl	iEC-Erg-/-
Cell aspect ratio	1	1.5					Cell Number (FOV)	8	16
	0.9	1.3						5	16
	0.9	1.3						6	17
	0.8	1.2						7	19
	1	1.2						16	30
	1	1						10	37
	1.2	1						9	21
	1	1						5	22
	1.2	1.1						7	23
	1.24	1.1						8	24
	1.2	1.3						8	24
	1	1.4						9	25
	1.2	1.32						8	25
	1.1	1.35						3	26
	1.2	1.39						4	26
	1.26	1.41						5	27
	1.25	1.39						7	28
	1.26	1.3						8	29
	1.23	1.5						6	18
	0.9	1.6						6	19

## Sheet: Fig 1L
Figure 1L
MPO+ cells/ ROI	Ergfl/fl	iEC-Erg-/-
1	0.8	54.4
2	1.7	59.6
3	7.1	62.1
4	4.8	63.1
5	2.2	71.4
6	1.2	77.8
7	1.8	85.6
8	1.04
9	2

## Sheet: Fig 1M
Figure 1M
MPO activity (U/ g of lung tissue	Ergfl/fl	iEC-Erg-/-
1	54	189
2	81	243
3	121	270

## Sheet: Fig 2E
Figure 2E	Lung PMNs
Cxcr2 mRNA, fold	Ergfl/fl	iEC-Erg-/-
	1.1	3.5
	1.2	4.2
	1.4	5.8
IL1β mRNA, fold	Ergfl/fl	iEC-Erg-/-
	1.1	3.9
	1.6	2.4
	0.6	4.2
Tnfα mRNA, fold	Ergfl/fl	iEC-Erg-/-
	1.1	4.8
	1.4	4.7
	0.9	5.3
Icam1 mRNA, fold	Ergfl/fl	iEC-Erg-/-
	1.2	3.8
	1.4	4.4
	0.8	6.5
Nlrp3 mRNA, fold	Ergfl/fl	iEC-Erg-/-
	1.1	2.4
	1.1	4.7
	1.5	6

## Sheet: Fig 2F
Figure 2F	Ergfl/fl	iEC-Erg-/-					Figure 2F	Ergfl/fl	iEC-Erg-/-
CXCR2 FACS	49	70					ICAM FACS	14	46
	45	65						9	35
	40	72						7	30
Figure 2F	Ergfl/fl	iEC-Erg-/-					Figure 2F	Ergfl/fl	iEC-Erg-/-
CD47 FACS	1.5	10					CD44 FACS	0.76	3.58
	2.9	5						0.97	3.2
	2	6						0.9	1.4

## Sheet: Fig 2H
Figure 2H	Ergfl/fl	iEC-Erg-/-
Mip2 mRNA, fold	1	6.3
	1.3	8.5
	0.8	3.5
	0.9	6

[truncated: 46 more sheets: Fig 2I, Fig 3B, Fig 3C, Fig 3D, Fig 3F, Fig 4C, Fig 4D, Fig 4E, Fig 4F, Fig 4G, Fig 5C, Fig 5D, Fig 5E, Fig 6B, Fig 6C, Fig 6D, Fig 6E, Fig 6G, Fig 6I, Fig 6J …]
